# Supplementary material for: VBA: A Probabilistic Treatment of Nonlinear Models for Neurobiological and Behavioural Data
Source: PLoS Comput Biol. 2014 Jan 23;10(1):e1003441. doi: 10.1371/journal.pcbi.1003441 (PMC3900378; doi:10.1371/journal.pcbi.1003441)
Supplement: Software S1 — VBA source code. Note that an interactive graphical summary of the toolbox can be found on the toolbox's internet wiki pages (http://code.google.com/p/mbb-vb-toolbox/). (ZIP) [file pcbi.1003441.s001.zip]

Archive with 351 entries (344 files):
- VBA/checkGX_binomial.m
- VBA/classification/
- VBA/classification/BMM/
- VBA/classification/BMM/demo_BMM.m
- VBA/classification/BMM/generateBMM.m
- VBA/classification/BMM/MixtureOfBinomials.m
- VBA/classification/CRP/
- VBA/classification/CRP/demo_DP.m
- VBA/classification/CRP/simulate_CRP.m
- VBA/classification/CRP/VB_CRP.m
- VBA/classification/GMM/
- VBA/classification/GMM/demo_GMM.m
- VBA/classification/GMM/dist.m
- VBA/classification/GMM/generateGMM.m
- VBA/classification/GMM/PCA_MoG.m
- VBA/classification/GMM/plotResults.m
- VBA/classification/GMM/VBA_MoG.m
- VBA/classification/GMM/VBA_projectMoG.m
- VBA/classification/GMM/VBEM_GM.m
- VBA/f_embed.m
- VBA/f_Id.m
- VBA/g_conv0.m
- VBA/g_convSig.m
- VBA/g_embed.m
- VBA/get_MCMC_predictiveDensity.m
- VBA/get_MCMC_predictiveDensity_fb.m
- VBA/getF.m
- VBA/getSubplots.m
- VBA/isbinary.m
- VBA/isweird.m
- VBA/numericDiff.m
- VBA/sampleFromArbitraryP.m
- VBA/simulateNLSS.m
- VBA/simulateNLSS_fb.m
- VBA/stats&plots/
- VBA/stats&plots/approxOnGrid.m
- VBA/stats&plots/cov2corr.m
- VBA/stats&plots/displayUncertainSigmoid.m
- VBA/stats&plots/doROC.m
- VBA/stats&plots/empiricalHist.m
- VBA/stats&plots/EVprodX.m
- VBA/stats&plots/fcdf.m
- VBA/stats&plots/getColors.m
- VBA/stats&plots/GLM_contrast.m
- VBA/stats&plots/GLM_covComp.m
- VBA/stats&plots/hist2.m
- VBA/stats&plots/invnormalcdf.m
- VBA/stats&plots/lev_GLM.m
- VBA/stats&plots/maxMat.m
- VBA/stats&plots/mnan.m
- VBA/stats&plots/MoveAxisToOrigin.m
- VBA/stats&plots/normalpdf.m
- VBA/stats&plots/pinvComplex.m
- VBA/stats&plots/Plot3AxisAtOrigin.m
- VBA/stats&plots/PlotAxisAtOrigin.m
- VBA/stats&plots/plotDensity.m
- VBA/stats&plots/plotElipse.m
- VBA/stats&plots/plotGraph3D.m
- VBA/stats&plots/plotUncertainTimeSeries.m
- VBA/stats&plots/prodX.m
- VBA/stats&plots/snan.m
- VBA/stats&plots/spm_autocorr.m
- VBA/stats&plots/spm_code/
- VBA/stats&plots/spm_code/spm_dcm_build.m
- VBA/stats&plots/spm_code/spm_dcm_explore.m
- VBA/stats&plots/spm_code/spm_dcm_fmri_check.m
- VBA/stats&plots/spm_code/spm_dcm_graph.m
- VBA/stats&plots/spm_code/spm_dcm_graph_old.m
- VBA/stats&plots/spm_code/spm_Fcdf.m
- VBA/stats&plots/spm_code/spm_gamrnd.c
- VBA/stats&plots/spm_code/spm_gamrnd.m
- VBA/stats&plots/spm_code/spm_gamrnd.mexa64
- VBA/stats&plots/spm_code/spm_gamrnd.mexglx
- VBA/stats&plots/spm_code/spm_gamrnd.mexmaci
- VBA/stats&plots/spm_code/spm_gamrnd.mexmaci64
- VBA/stats&plots/spm_code/spm_gamrnd.mexw32
- VBA/stats&plots/spm_code/spm_gamrnd.mexw64
- VBA/stats&plots/spm_code/spm_Gpdf.m
- VBA/stats&plots/spm_code/spm_hrf.m
- VBA/stats&plots/spm_code/spm_inv.m
- VBA/stats&plots/spm_code/spm_log_evidence.m
- VBA/stats&plots/spm_code/spm_logdet.m
- VBA/stats&plots/spm_code/spm_Tcdf.m
- VBA/stats&plots/spm_code/spm_unvec.m
- VBA/stats&plots/spm_code/spm_vec.m
- VBA/stats&plots/spm_code/spm_Xadjust.m
- VBA/stats&plots/spm_dcm_batch.m
- VBA/stats&plots/spm_dcm_clone.m
- VBA/stats&plots/spm_dcm_test.m
- VBA/stats&plots/spm_deconv.m
- VBA/stats&plots/spm_getSNR.m
- VBA/stats&plots/spm_resample.m
- VBA/stats&plots/spm_split_dcm.m
- VBA/stats&plots/spm_uitab.m
- VBA/subfunctions/
- VBA/subfunctions/addConfounds2dcm.m
- VBA/subfunctions/Av.m
- VBA/subfunctions/BOLD_parameters.m
- VBA/subfunctions/checkF.m
- VBA/subfunctions/comparePredictions.m
- VBA/subfunctions/compHRFs.m
- VBA/subfunctions/dcm2vba.m
- VBA/subfunctions/defaultHRFparams.m
- VBA/subfunctions/demo_2Dlin.m
- VBA/subfunctions/demo_2DneuralField.m
- VBA/subfunctions/demo_AR1.m
- VBA/subfunctions/demo_asymRW.m
- VBA/subfunctions/demo_AVL_recog.m
- VBA/subfunctions/demo_bin.m
- VBA/subfunctions/demo_binomial.m
- VBA/subfunctions/demo_binomial_adapt.m
- VBA/subfunctions/demo_binomial_AdaptDesign.m
- VBA/subfunctions/demo_bmc4glm.m
- VBA/subfunctions/demo_covComp.m
- VBA/subfunctions/demo_dcm_1region.m
- VBA/subfunctions/demo_dcm4fmri.m
- VBA/subfunctions/demo_dcm4fmri_distributed.m
- VBA/subfunctions/demo_dcmonline.m
- VBA/subfunctions/demo_delays.m
- VBA/subfunctions/demo_discounting.m
- VBA/subfunctions/demo_doubleWell.m
- VBA/subfunctions/demo_dynLearningRate.m
- VBA/subfunctions/demo_FHN.m
- VBA/subfunctions/demo_fitzhugh.m
- VBA/subfunctions/demo_gaussian.m
- VBA/subfunctions/demo_getConvKernel.m
- VBA/subfunctions/demo_groupbtw.m
- VBA/subfunctions/demo_Henon.m
- VBA/subfunctions/demo_HH.m
- VBA/subfunctions/demo_HodgkinHuxley.m
- VBA/subfunctions/demo_HRF.m
- VBA/subfunctions/demo_HRF_distributed.m
- VBA/subfunctions/demo_HRF_dummy.m
- VBA/subfunctions/demo_imageRegistration.m
- VBA/subfunctions/demo_KalmanSmoother.m
- VBA/subfunctions/demo_lin2D.m
- VBA/subfunctions/demo_logistic.m
- VBA/subfunctions/demo_logNormal.m
- VBA/subfunctions/demo_Lorenz.m
- VBA/subfunctions/demo_LV2D.m
- VBA/subfunctions/demo_micro2macro.m
- VBA/subfunctions/demo_Oscillatory.m
- VBA/subfunctions/demo_prodsig.m
- VBA/subfunctions/demo_PSP.m
- VBA/subfunctions/demo_Qlearning.m
- VBA/subfunctions/demo_RFX.m
- VBA/subfunctions/demo_Rossler.m
- VBA/subfunctions/demo_SHC.m
- VBA/subfunctions/demo_spm_hrf.m
- VBA/subfunctions/demo_stability_HRF.m
- VBA/subfunctions/demo_stochasticBinomial.m
- VBA/subfunctions/demo_VanDerPol.m
- VBA/subfunctions/demo_VBfree.m
- VBA/subfunctions/demo_volatileVB.m
- VBA/subfunctions/demo_wsls.m
- VBA/subfunctions/displayResults.m
- VBA/subfunctions/displaySimulations.m
- VBA/subfunctions/dMatdvec.m
- VBA/subfunctions/dsdv.m
- VBA/subfunctions/ERP_dcm.m
- VBA/subfunctions/expBinom.m
- VBA/subfunctions/extractFIR.m
- VBA/subfunctions/extractKernels.m
- VBA/subfunctions/f_2d.m
- VBA/subfunctions/f_2DneuralField.m
- VBA/subfunctions/f_AR.m
- VBA/subfunctions/f_ARn.m
- VBA/subfunctions/f_ARplus.m
- VBA/subfunctions/f_AVL.m
- VBA/subfunctions/f_dbw.m
- VBA/subfunctions/f_dcm_withU.m
- VBA/subfunctions/f_dcm4fmri.m
- VBA/subfunctions/f_dcm4fmri0.m
- VBA/subfunctions/f_DCMwHRF.m
- VBA/subfunctions/f_doubleWell.m
- VBA/subfunctions/f_embed_old.m
- VBA/subfunctions/f_embed0.m
- VBA/subfunctions/f_embedAR.m
- VBA/subfunctions/f_FitzHughNagumo.m
- VBA/subfunctions/f_FitzHughNagumo_calcium.m
- VBA/subfunctions/f_fullDCM4fmri.m
- VBA/subfunctions/f_gen.m
- VBA/subfunctions/f_Henon.m
- VBA/subfunctions/f_HH.m
- VBA/subfunctions/f_HRF.m
- VBA/subfunctions/f_HRF2.m
- VBA/subfunctions/f_HRF3.m
- VBA/subfunctions/f_lin1D.m
- VBA/subfunctions/f_lin2D.m
- VBA/subfunctions/f_Lorenz.m
- VBA/subfunctions/f_LotkaVolterra.m
- VBA/subfunctions/f_LV2D.m
- VBA/subfunctions/f_OpLearn.m
- VBA/subfunctions/f_PSP.m
- VBA/subfunctions/f_Qlearn.m
- VBA/subfunctions/f_Qlearn_dynLR.m
- VBA/subfunctions/f_Qlearn_gammaLR.m
- VBA/subfunctions/f_Qlearn2.m
- VBA/subfunctions/f_replicator.m
- VBA/subfunctions/f_Rossler.m
- VBA/subfunctions/f_rwl.m
- VBA/subfunctions/f_rwl2.m
- VBA/subfunctions/f_SHC.m
- VBA/subfunctions/f_try.m
- VBA/subfunctions/f_vanDerPol.m
- VBA/subfunctions/f_VBfree.m
- VBA/subfunctions/f_VBvolatile0.m
- VBA/subfunctions/f_wsls.m
- VBA/subfunctions/g_AVL.m
- VBA/subfunctions/g_classif.m
- VBA/subfunctions/g_DG2.m
- VBA/subfunctions/g_discounting.m
- VBA/subfunctions/g_DoubleGamma.m
- VBA/subfunctions/g_dummy.m
- VBA/subfunctions/g_embedAR.m
- VBA/subfunctions/g_ERP.m
- VBA/subfunctions/g_ERP_reduced.m
- VBA/subfunctions/g_exp.m
- VBA/subfunctions/g_exp2d.m
- VBA/subfunctions/g_ExpUtil.m
- VBA/subfunctions/g_Fourier.m
- VBA/subfunctions/g_fullDCM4fmri.m
- VBA/subfunctions/g_GammaDensity.m
- VBA/subfunctions/g_Gaussian.m
- VBA/subfunctions/g_GLM.m
- VBA/subfunctions/g_goNogo.m
- VBA/subfunctions/g_HRF_distributed.m
- VBA/subfunctions/g_HRF3.m
- VBA/subfunctions/g_Id.m
- VBA/subfunctions/g_Id_phi.m
- VBA/subfunctions/g_logistic.m
- VBA/subfunctions/g_matmap.m
- VBA/subfunctions/g_NI.m
- VBA/subfunctions/g_nl0.m
- VBA/subfunctions/g_odds.m
- VBA/subfunctions/g_odds2.m
- VBA/subfunctions/g_probit.m
- VBA/subfunctions/g_rbf.m
- VBA/subfunctions/g_RFX.m
- VBA/subfunctions/g_rigid2D.m
- VBA/subfunctions/g_sig_u.m
- VBA/subfunctions/g_sigm.m
- VBA/subfunctions/g_sigm_binomial.m
- VBA/subfunctions/g_sigmoid.m
- VBA/subfunctions/g_softmax.m
- VBA/subfunctions/g_sqrtSig.m
- VBA/subfunctions/g_u2c.m
- VBA/subfunctions/g_u2p.m
- VBA/subfunctions/g_VBvolatile0.m
- VBA/subfunctions/GaussNewton.m
- VBA/subfunctions/get_ARcov.m
- VBA/subfunctions/get_HRFparams.m
- VBA/subfunctions/get_sigmoidMoments.m
- VBA/subfunctions/get_U_basis.m
- VBA/subfunctions/getFamily.m
- VBA/subfunctions/getOptions4dcm.m
- VBA/subfunctions/getPosteriorfromOTO.m
- VBA/subfunctions/getPriors.m
- VBA/subfunctions/gridL_binomial.m
- VBA/subfunctions/h_goNogo.m
- VBA/subfunctions/h_Id.m
- VBA/subfunctions/h_randOutcome.m
- VBA/subfunctions/h_truefalse.m
- VBA/subfunctions/h_whichItem.m
- VBA/subfunctions/isHrfStable.m
- VBA/subfunctions/iswithin.m
- VBA/subfunctions/logExp.m
- VBA/subfunctions/optimCost.m
- VBA/subfunctions/phi.mat
- VBA/subfunctions/prepare_dcm.m
- VBA/subfunctions/prepare_fullDCM.m
- VBA/subfunctions/sgm.m
- VBA/subfunctions/show_potential.m
- VBA/subfunctions/sig.m
- VBA/subfunctions/sigm.m
- VBA/subfunctions/softmax.m
- VBA/subfunctions/spm_sdcm_estimate.m
- VBA/subfunctions/spm_sdcm_estimate2.m
- VBA/subfunctions/u_Fourier.m
- VBA/subfunctions/u_FourierComplete.m
- VBA/subfunctions/u_GaussianBumps.m
- VBA/subfunctions/u_RBF.m
- VBA/subfunctions/unwrapVBvolatileOTO.m
- VBA/subfunctions/util.m
- VBA/subfunctions/VarVolatility.m
- VBA/subfunctions/vba2dcm.m
- VBA/VBA_Bin2Cont.m
- VBA/VBA_BTWgroup.m
- VBA/VBA_check.m
- VBA/VBA_check_errors.m
- VBA/VBA_check4DCM.m
- VBA/VBA_checkGN.m
- VBA/VBA_conv2glm.m
- VBA/VBA_designEfficiency.m
- VBA/VBA_disp.m
- VBA/VBA_displayGrads.m
- VBA/VBA_displayGroupBMC.m
- VBA/VBA_EKF.m
- VBA/VBA_evalFun.m
- VBA/VBA_ExceedanceProb.m
[truncated: 51 more entries]
