# Supplementary material for: VBA: A Probabilistic Treatment of Nonlinear Models for Neurobiological and Behavioural Data
Source: PLoS Comput Biol. 2014 Jan 23;10(1):e1003441. doi: 10.1371/journal.pcbi.1003441 (PMC3900378; doi:10.1371/journal.pcbi.1003441)
Supplement: Software S1 — VBA source code. Note that an interactive graphical summary of the toolbox can be found on the toolbox's internet wiki pages (http://code.google.com/p/mbb-vb-toolbox/). (ZIP) [file pcbi.1003441.s001.zip › VBA/checkGX_binomial.m]

function x = checkGX_binomial(x,lim)

% finesses 0/1 (inifinite precision) binomial probabilities

% function x = checkGX_binomial(x)
% IN:
%   - x: vector of binomial probabilities
%   - lim: probability threshold
% OUT:
%   - x: vector of corrected binomial probabilities

if nargin==1
    lim = 1e-8;
end
x(x<=lim) = lim;
x(x>=1-lim) = 1-lim;
