# Supplementary material for: VBA: A Probabilistic Treatment of Nonlinear Models for Neurobiological and Behavioural Data
Source: PLoS Comput Biol. 2014 Jan 23;10(1):e1003441. doi: 10.1371/journal.pcbi.1003441 (PMC3900378; doi:10.1371/journal.pcbi.1003441)
Supplement: Software S1 — VBA source code. Note that an interactive graphical summary of the toolbox can be found on the toolbox's internet wiki pages (http://code.google.com/p/mbb-vb-toolbox/). (ZIP) [file pcbi.1003441.s001.zip › VBA/classification/CRP/simulate_CRP.m]

function [x1] = simulate_CRP(alpha,n)
% simulate labels from CRP process with concentration alpha
% IN:
%   - alpha: concentration parameter of the CRP
%   - n: size of the time series
% OUT:
%   - x1: CRP-label process (vector of size 1Xn)

% initial condition
x1 = zeros(1,n);
x1(1) = 1;

% loop over time samples
for i=2:n
   Ki = max(x1(1:i-1)); % number of classes so far
   nk = zeros(Ki,1);
   for k=1:Ki
       nk(k) = sum(x1(1:i-1)==k);
   end
   p = [nk;alpha]./(alpha+i-1);
   gridX = [1:Ki+1]';
   [x1(i)] = sampleFromArbitraryP(p,gridX,1);
end
