# Supplementary material for: VBA: A Probabilistic Treatment of Nonlinear Models for Neurobiological and Behavioural Data
Source: PLoS Comput Biol. 2014 Jan 23;10(1):e1003441. doi: 10.1371/journal.pcbi.1003441 (PMC3900378; doi:10.1371/journal.pcbi.1003441)
Supplement: Software S1 — VBA source code. Note that an interactive graphical summary of the toolbox can be found on the toolbox's internet wiki pages (http://code.google.com/p/mbb-vb-toolbox/). (ZIP) [file pcbi.1003441.s001.zip › VBA/classification/GMM/dist.m]

function d = dist(y)
n = size(y,2);
d = zeros(n,n);
for i=1:n
    tmp = repmat(y(:,i),1,n) - y;
    tmp = tmp.^2;
    d(i,:) = sum(tmp,1);
end
