# Supplementary material for: VBA: A Probabilistic Treatment of Nonlinear Models for Neurobiological and Behavioural Data
Source: PLoS Comput Biol. 2014 Jan 23;10(1):e1003441. doi: 10.1371/journal.pcbi.1003441 (PMC3900378; doi:10.1371/journal.pcbi.1003441)
Supplement: Software S1 — VBA source code. Note that an interactive graphical summary of the toolbox can be found on the toolbox's internet wiki pages (http://code.google.com/p/mbb-vb-toolbox/). (ZIP) [file pcbi.1003441.s001.zip › VBA/f_Id.m]

function [fx,dfdx,dfdP,d2fdxdP] = f_Id(x,P,u,in)
% this function applies the identity mapping
fx = x;
dfdx = eye(size(x,1));
dfdP = zeros(size(P,1),size(x,1));
d2fdxdP = [];
