# Supplementary material for: VBA: A Probabilistic Treatment of Nonlinear Models for Neurobiological and Behavioural Data
Source: PLoS Comput Biol. 2014 Jan 23;10(1):e1003441. doi: 10.1371/journal.pcbi.1003441 (PMC3900378; doi:10.1371/journal.pcbi.1003441)
Supplement: Software S1 — VBA source code. Note that an interactive graphical summary of the toolbox can be found on the toolbox's internet wiki pages (http://code.google.com/p/mbb-vb-toolbox/). (ZIP) [file pcbi.1003441.s001.zip › VBA/g_embed.m]

function [gx,G,dgdp] = g_embed(Xt,Phi,ut,in)
% observation function for dynamical system's dimension embedding
% function [gx,G,dgdp] = f_embed(Xt,Phi,ut,in)

% First evaluate standard evolution function
Xt0 = Xt(1:in.dim.n);
[opt,dim] = getOptions4EvalFun(in);
[gx,G0,dgdp] = VBA_evalFun('g',Xt0,Phi,ut,opt,dim,0);
G = [ G0 ; zeros(in.dim.n_embed,size(G0,2)) ];


function [opt,dim] = getOptions4EvalFun(in)
opt = in.options;
opt.g_fname = in.g_fname;
opt.g_nout = in.g_nout;
opt.checkGrads = 0;
dim.n = in.dim.n;
dim.n_phi = in.dim.n_phi;
dim.p = in.dim.p;
