# Supplementary material for: VBA: A Probabilistic Treatment of Nonlinear Models for Neurobiological and Behavioural Data
Source: PLoS Comput Biol. 2014 Jan 23;10(1):e1003441. doi: 10.1371/journal.pcbi.1003441 (PMC3900378; doi:10.1371/journal.pcbi.1003441)
Supplement: Software S1 — VBA source code. Note that an interactive graphical summary of the toolbox can be found on the toolbox's internet wiki pages (http://code.google.com/p/mbb-vb-toolbox/). (ZIP) [file pcbi.1003441.s001.zip › VBA/getF.m]

function [F,FH0] = getF(posterior,out,Laplace)
% Free Energy lower bound on log model evidence
% function [F,FH0] = getF(posterior,out,Laplace)
% IN:
%   - posterior: the 'posterior' structure after VB inversion
%   - out: the 'out' structure after VB inversion
%   - Laplace: switch variable for the Laplace Free Energy approximation
% OUT:
%   - F: the Free Energy lower bound on the log model evidence
%   - FH0: the log evidence under the null

if nargin == 3
    out.options.Laplace = Laplace;
end

[F] = VBA_FreeEnergy(posterior,out.suffStat,out.options);

[FH0] = VBA_LMEH0(out.y,out.options);
