# Supplementary material for: VBA: A Probabilistic Treatment of Nonlinear Models for Neurobiological and Behavioural Data
Source: PLoS Comput Biol. 2014 Jan 23;10(1):e1003441. doi: 10.1371/journal.pcbi.1003441 (PMC3900378; doi:10.1371/journal.pcbi.1003441)
Supplement: Software S1 — VBA source code. Note that an interactive graphical summary of the toolbox can be found on the toolbox's internet wiki pages (http://code.google.com/p/mbb-vb-toolbox/). (ZIP) [file pcbi.1003441.s001.zip › VBA/isweird.m]

function [flag] = isweird(X)
% true if matrix X contains any Infs, NaNs or non real entries
% function [flag] = isweird(X)
% IN:
%   - X: N-D matrix (or cell array of matrices) to be checked
% OUT:
%   - flag: 1 id X is weird, 0 if not, -1 if not numeric (e.g. string)

if iscell(X)
    ok = 1;
    for i=1:numel(X)
        ok = ok & ~isweird(X{i});
    end
    flag = ~ok;
elseif isstruct(X)
    ok = 1;
    fn = fieldnames(X);
    for i=1:length(fn)
        ok = ok & ~isweird(getfield(X,fn{i}));
    end
    flag = ~ok;
elseif isnumeric(X) || islogical(X)
    flag = 0;
    if any(isinf(X(:))) || any(isnan(X(:))) || any(~isreal(X(:)))
        flag = 1;
    end
else
    flag = -1;
end
