# Supplementary material for: VBA: A Probabilistic Treatment of Nonlinear Models for Neurobiological and Behavioural Data
Source: PLoS Comput Biol. 2014 Jan 23;10(1):e1003441. doi: 10.1371/journal.pcbi.1003441 (PMC3900378; doi:10.1371/journal.pcbi.1003441)
Supplement: Software S1 — VBA source code. Note that an interactive graphical summary of the toolbox can be found on the toolbox's internet wiki pages (http://code.google.com/p/mbb-vb-toolbox/). (ZIP) [file pcbi.1003441.s001.zip › VBA/sampleFromArbitraryP.m]

function [X] = sampleFromArbitraryP(p,gridX,N)
% inverse transform sampling scheme
% function [X] = sampleFromArbitraryP(p,gridX,N)
% This function samples from an arbitrary 1D probability distribution
% IN:
%   - p: pX1 vector (the density evaluated along the grid)
%   - gridX: pX1 vector (the grid over which the density is evaluated)
%   - N: the number of samples to be sampled
% OUT:
%   - X: NX1 vector of samples

try; N; catch, N=1; end 
pcdf = cumsum(p(:));
k = size(gridX,2);
X = zeros(N,k);
for i=1:N
    below = find(rand<=pcdf);
    X(i,:) = gridX(below(1),:);
end
