# Supplementary material for: VBA: A Probabilistic Treatment of Nonlinear Models for Neurobiological and Behavioural Data
Source: PLoS Comput Biol. 2014 Jan 23;10(1):e1003441. doi: 10.1371/journal.pcbi.1003441 (PMC3900378; doi:10.1371/journal.pcbi.1003441)
Supplement: Software S1 — VBA source code. Note that an interactive graphical summary of the toolbox can be found on the toolbox's internet wiki pages (http://code.google.com/p/mbb-vb-toolbox/). (ZIP) [file pcbi.1003441.s001.zip › VBA/stats&plots/approxOnGrid.m]

function y = approxOnGrid(x,gy)
% approximates entry x on grid gy

sx = size(x);
x = x(:);
gy = gy(:);

d = zeros(length(x),length(gy));
if length(x) >= length(gy)
    for i=1:length(gy)
        d(:,i) = abs(x-gy(i));
    end
else
    for i=1:length(x)
        d(i,:) = abs(x(i)-gy)';
    end
end
[C,I] = min(d,[],2);
y = gy(I);
y = reshape(y,sx);
