# Supplementary material for: VBA: A Probabilistic Treatment of Nonlinear Models for Neurobiological and Behavioural Data
Source: PLoS Comput Biol. 2014 Jan 23;10(1):e1003441. doi: 10.1371/journal.pcbi.1003441 (PMC3900378; doi:10.1371/journal.pcbi.1003441)
Supplement: Software S1 — VBA source code. Note that an interactive graphical summary of the toolbox can be found on the toolbox's internet wiki pages (http://code.google.com/p/mbb-vb-toolbox/). (ZIP) [file pcbi.1003441.s001.zip › VBA/stats&plots/cov2corr.m]

function [C] = cov2corr(V)
% computes correlation matrix from covariance matrix

dv = diag(V);
n = size(V,1);
C = zeros(n,n);
for i=1:n
    for j=1:n
        C(i,j) = V(i,j)./sqrt(dv(i).*dv(j));
    end
end
