# Supplementary material for: VBA: A Probabilistic Treatment of Nonlinear Models for Neurobiological and Behavioural Data
Source: PLoS Comput Biol. 2014 Jan 23;10(1):e1003441. doi: 10.1371/journal.pcbi.1003441 (PMC3900378; doi:10.1371/journal.pcbi.1003441)
Supplement: Software S1 — VBA source code. Note that an interactive graphical summary of the toolbox can be found on the toolbox's internet wiki pages (http://code.google.com/p/mbb-vb-toolbox/). (ZIP) [file pcbi.1003441.s001.zip › VBA/stats&plots/EVprodX.m]

function [m,v] = EVprodX(mu,Sigma)
% calculates the first two moments of the product of two random variables

% function [m,v] = EVprodX(mu,Sigma)
% IN:
%   - mu: (2x1 vector) mean of the two variables
%   - Sigma: (2x2 matrix) covariance matrix of the two variables
% OUT:
%   - m: expectation of the product of the two variables
%   - v: variance of the product of the two variables


A = [ 0 1
      1 0 ];
m = mu(1)*mu(2) + Sigma(1,2);
v = 2*trace(A*Sigma*A*Sigma) + 4*mu'*A*Sigma*A*mu;
