# Supplementary material for: VBA: A Probabilistic Treatment of Nonlinear Models for Neurobiological and Behavioural Data
Source: PLoS Comput Biol. 2014 Jan 23;10(1):e1003441. doi: 10.1371/journal.pcbi.1003441 (PMC3900378; doi:10.1371/journal.pcbi.1003441)
Supplement: Software S1 — VBA source code. Note that an interactive graphical summary of the toolbox can be found on the toolbox's internet wiki pages (http://code.google.com/p/mbb-vb-toolbox/). (ZIP) [file pcbi.1003441.s001.zip › VBA/stats&plots/getColors.m]

function colors = getColors(n)
hf = figure('visible','off');
ha = axes('parent',hf);
colors = get(ha,'colororder');
colors = repmat(colors,ceil(n/size(colors,1)),1);
colors = colors(1:n,:);
delete(hf)
