# Supplementary material for: VBA: A Probabilistic Treatment of Nonlinear Models for Neurobiological and Behavioural Data
Source: PLoS Comput Biol. 2014 Jan 23;10(1):e1003441. doi: 10.1371/journal.pcbi.1003441 (PMC3900378; doi:10.1371/journal.pcbi.1003441)
Supplement: Software S1 — VBA source code. Note that an interactive graphical summary of the toolbox can be found on the toolbox's internet wiki pages (http://code.google.com/p/mbb-vb-toolbox/). (ZIP) [file pcbi.1003441.s001.zip › VBA/stats&plots/hist2.m]

function histmat  = hist2(x, y, xedges, yedges)
% function histmat  = hist2(x, y, xedges, yedges)
%
% Extract 2D histogram data containing the number of events
% of [x , y] pairs that fall in each bin of the grid defined by 
% xedges and yedges. The edges are vectors with monotonically 
% non-decreasing values.  
%
%EXAMPLE 
%
% events = 1000000;
% x1 = sqrt(0.05)*randn(events,1)-0.5; x2 = sqrt(0.05)*randn(events,1)+0.5;
% y1 = sqrt(0.05)*randn(events,1)+0.5; y2 = sqrt(0.05)*randn(events,1)-0.5;
% x= [x1;x2]; y = [y1;y2];
%
%For linearly spaced edges:
% xedges = linspace(-1,1,64); yedges = linspace(-1,1,64);
% histmat = hist2(x, y, xedges, yedges);
% figure; pcolor(xedges,yedges,histmat'); colorbar ; axis square tight ;
%
%For nonlinearly spaced edges:
% xedges_ = logspace(0,log10(3),64)-2; yedges_ = linspace(-1,1,64);
% histmat_ = hist2(x, y, xedges_, yedges_);
% figure; pcolor(xedges_,yedges_,histmat_'); colorbar ; axis square tight ;

% University of Debrecen, PET Center/Laszlo Balkay 2006
% email: balkay@pet.dote.hu

if nargin ~= 4
    error ('The four input arguments are required!');
    return;
end
if any(size(x) ~= size(y)) 
    error ('The size of the two first input vectors should be same!');
    return;
end

[xn, xbin] = histc(x,xedges);
[yn, ybin] = histc(y,yedges);

%xbin, ybin zero for out of range values 
% (see the help of histc) force this event to the 
% first bins
xbin(find(xbin == 0)) = 1;
ybin(find(ybin == 0)) = 1;

xnbin = length(xedges);
ynbin = length(yedges);

if xnbin >= ynbin
    xy = ybin*(xnbin) + xbin;
      indexshift =  xnbin; 
else
    xy = xbin*(ynbin) + ybin;
      indexshift =  ynbin; 
end

%[xyuni, m, n] = unique(xy);
xyuni = unique(xy);
hstres = histc(xy,xyuni);
histmat = zeros(xnbin,ynbin);
histmat(xyuni-indexshift) = hstres;
histmat = histmat';
