# Supplementary material for: VBA: A Probabilistic Treatment of Nonlinear Models for Neurobiological and Behavioural Data
Source: PLoS Comput Biol. 2014 Jan 23;10(1):e1003441. doi: 10.1371/journal.pcbi.1003441 (PMC3900378; doi:10.1371/journal.pcbi.1003441)
Supplement: Software S1 — VBA source code. Note that an interactive graphical summary of the toolbox can be found on the toolbox's internet wiki pages (http://code.google.com/p/mbb-vb-toolbox/). (ZIP) [file pcbi.1003441.s001.zip › VBA/stats&plots/lev_GLM.m]

function [lev] = lev_GLM(y,X)
% computes the log-evidence of a GLM (frequentist limit)
%  [lev] = lev_GLM(y,X)
% IN:
%   - y: dXn data array
%   - X: dXr design matrix
% OUT:
%   - lev: nX1 log-evidence array

[d,r] = size(X);
XtX = X'*X;
ldx = VBA_logDet(XtX);
yhat = X*VBA_inv(XtX)*X'*y;
e = y - yhat +eps;
n = size(y,2);
lev = zeros(n,1);
for i=1:n
    lev(i) = 0.5*(r-d)*log(2*pi) - 0.5*ldx + gammaln(0.5*(d-r)) + 0.5*(r-d)*log(0.5*e(:,i)'*e(:,i));
end
