# Supplementary material for: VBA: A Probabilistic Treatment of Nonlinear Models for Neurobiological and Behavioural Data
Source: PLoS Comput Biol. 2014 Jan 23;10(1):e1003441. doi: 10.1371/journal.pcbi.1003441 (PMC3900378; doi:10.1371/journal.pcbi.1003441)
Supplement: Software S1 — VBA source code. Note that an interactive graphical summary of the toolbox can be found on the toolbox's internet wiki pages (http://code.google.com/p/mbb-vb-toolbox/). (ZIP) [file pcbi.1003441.s001.zip › VBA/stats&plots/mnan.m]

function y = mnan(x,dim)
% mean operator, having removed NaN entries
xin = ones(size(x));
xin(isnan(x)) = 0;
if nargin==1, 
  dim = find(size(x)~=1, 1 );
  if isempty(dim), dim = 1; end
  y = snan(x)./sum(xin,dim);
else
  y = snan(x,dim)./sum(xin,dim);
end
