# Supplementary material for: VBA: A Probabilistic Treatment of Nonlinear Models for Neurobiological and Behavioural Data
Source: PLoS Comput Biol. 2014 Jan 23;10(1):e1003441. doi: 10.1371/journal.pcbi.1003441 (PMC3900378; doi:10.1371/journal.pcbi.1003441)
Supplement: Software S1 — VBA source code. Note that an interactive graphical summary of the toolbox can be found on the toolbox's internet wiki pages (http://code.google.com/p/mbb-vb-toolbox/). (ZIP) [file pcbi.1003441.s001.zip › VBA/stats&plots/pinvComplex.m]

function iA = pinvComplex(A)
% computes complex matrix inversion

if any(imag(A(:)))
    
    rA = real(A);
    cA = imag(A);
    n = size(A,1);
    AA = [  rA      cA
            -cA     rA ];
    iAA = VB_inv(AA);
    iA = iAA(1:n,1:n) + sqrt(-1).*iAA(1:n,n+1:2*n);
else
    iA = VB_inv(A);
end
