# Supplementary material for: VBA: A Probabilistic Treatment of Nonlinear Models for Neurobiological and Behavioural Data
Source: PLoS Comput Biol. 2014 Jan 23;10(1):e1003441. doi: 10.1371/journal.pcbi.1003441 (PMC3900378; doi:10.1371/journal.pcbi.1003441)
Supplement: Software S1 — VBA source code. Note that an interactive graphical summary of the toolbox can be found on the toolbox's internet wiki pages (http://code.google.com/p/mbb-vb-toolbox/). (ZIP) [file pcbi.1003441.s001.zip › VBA/stats&plots/Plot3AxisAtOrigin.m]

function Plot3AxisAtOrigin(x,y,z,s);
% PLOT3AXISATORIGIN Plot lines and points in 3-D space with
% axes through the origin
% 
% Usage:
%   Plot3AxisAtOrigin(sin([-3:.3:6]),cos([-3:.3:6])-0.75,[-1:.1:2],'r')
%   title('Plot3 with Axis Through Origin');
%
% It's not fancy, but it works
%
% 'just an example for CSSM
%
% see PLOT3

% Michael Robbins
% michael.robbins@us.cibc.com
% robbins@bloomberg.net

figure;

% PLOT
if nargin<4 
    plot3(x,y,z);
else
    plot3(x,y,z,s);
end;
hold on;

% DRAW AXIS LINEs
plot3(get(gca,'XLim'),[0 0],[0 0],'k');
plot3([0 0],[0 0],get(gca,'ZLim'),'k');
plot3([0 0],get(gca,'YLim'),[0 0],'k');

% GET TICKS
X=get(gca,'Xtick');
Y=get(gca,'Ytick');
Z=get(gca,'Ztick');

% GET LABELS
XL=get(gca,'XtickLabel');
YL=get(gca,'YtickLabel');
ZL=get(gca,'ZtickLabel');

% REMOVE TICKS
set(gca,'Xtick',[]);
set(gca,'Ytick',[]);
set(gca,'Ztick',[]);

% GET OFFSETS
Xoff=diff(get(gca,'XLim'))./30;
Yoff=diff(get(gca,'YLim'))./30;
Zoff=diff(get(gca,'ZLim'))./30;

% DRAW TICKS
%%%%%%% THIS COULD BE VECTORiZeD %%%%%%%
for i=1:length(X)
   plot3([X(i) X(i)],[0 0],[-Zoff Zoff],'k');
end;
for i=1:length(Y)
   plot3([-Xoff Xoff],[Y(i) Y(i)],[0 0],'k');
end;
for i=1:length(Z)
   plot3([-Xoff Xoff],[0 0],[Z(i) Z(i)],'k');
end;

% DRAW LABELS
text(X,zeros(size(X)),zeros(size(X))-3.*Zoff,XL);
text(zeros(size(Y))-3.*Xoff,Y,zeros(size(Y)),YL);
text(zeros(size(Z))-3.*Xoff,zeros(size(Z)),Z,ZL);
