# Supplementary material for: VBA: A Probabilistic Treatment of Nonlinear Models for Neurobiological and Behavioural Data
Source: PLoS Comput Biol. 2014 Jan 23;10(1):e1003441. doi: 10.1371/journal.pcbi.1003441 (PMC3900378; doi:10.1371/journal.pcbi.1003441)
Supplement: Software S1 — VBA source code. Note that an interactive graphical summary of the toolbox can be found on the toolbox's internet wiki pages (http://code.google.com/p/mbb-vb-toolbox/). (ZIP) [file pcbi.1003441.s001.zip › VBA/stats&plots/PlotAxisAtOrigin.m]

function PlotAxisAtOrigin(x,y);
%PlotAxisAtOrigin Plot 2D axes through the origin
%   This is a 2D version of Plot3AxisAtOrigin written by Michael Robbins
%   File exchange ID: 3245. 
%
%   Have hun! 
%
%   Example:
%   x = -2*pi:pi/10:2*pi;
%   y = sin(x);
%   PlotAxisAtOrigin(x,y)
%

% PLOT
if nargin == 2 
    plot(x,y);
    hold on;
else
    display('   Not 2D Data set !')
end;

% GET TICKS
X=get(gca,'Xtick');
Y=get(gca,'Ytick');

% GET LABELS
XL=get(gca,'XtickLabel');
YL=get(gca,'YtickLabel');

% GET OFFSETS
Xoff=diff(get(gca,'XLim'))./40;
Yoff=diff(get(gca,'YLim'))./40;

% DRAW AXIS LINEs
plot(get(gca,'XLim'),[0 0],'k');
plot([0 0],get(gca,'YLim'),'k');

% Plot new ticks  
for i=1:length(X)
    plot([X(i) X(i)],[0 Yoff],'-k');
end;
for i=1:length(Y)
   plot([Xoff, 0],[Y(i) Y(i)],'-k');
end;

% ADD LABELS
text(X,zeros(size(X))-2.*Yoff,XL);
text(zeros(size(Y))-3.*Xoff,Y,YL);

box off;
% axis square;
axis off;
set(gcf,'color','w');
