# Supplementary material for: VBA: A Probabilistic Treatment of Nonlinear Models for Neurobiological and Behavioural Data
Source: PLoS Comput Biol. 2014 Jan 23;10(1):e1003441. doi: 10.1371/journal.pcbi.1003441 (PMC3900378; doi:10.1371/journal.pcbi.1003441)
Supplement: Software S1 — VBA source code. Note that an interactive graphical summary of the toolbox can be found on the toolbox's internet wiki pages (http://code.google.com/p/mbb-vb-toolbox/). (ZIP) [file pcbi.1003441.s001.zip › VBA/stats&plots/prodX.m]

function [gx,dgdx,d2gdx2] = prodX(X1,X2)
% This function calculates the 1st and 2nd order derivatives of the product
% of two vectors X1 and X2

% function [gx,dgdx,d2gdx2] = prodX(X1,X2)
% IN:
%   - X1,X2: two vectors of same size (one of them can be a scalar)
% OUT:
%   - gx: the product of the two vectors (X1'*X2)
%   - dgdx: the 1st order derivative of the product
%   - d2gdx2: the 2nd order derivative of the product

if ~isequal(size(X1),size(X2))
    if ~isequal(numel(X1),1) && ~isequal(numel(X2),1)
        disp('Error: entries must have same size or one of them must be scalar.')
        gx = [];
        dgdx = [];
        d2gdx2 = [];
        return
    end
end

gx = sum(X1'*X2);

n1 = size(X1,1);
n2 = size(X2,1);

if isequal(n1,n2)
    dgdx = [X2;X1];
    d2gdx2 = [  zeros(n2,n1)    eye(n2)
                eye(n1)         zeros(n1,n2)  ];
elseif isequal(n1,1)
    dgdx = [sum(X2);X1.*ones(n2,1)];
    d2gdx2 = [  0           ones(1,n2)
                ones(n2,1)  zeros(n2,n2)  ];
else
    dgdx = [X2.*ones(n1,1);sum(X1)];
    d2gdx2 = [  zeros(n1,n1)    ones(n1,1)
                ones(1,n1)  	0           ];
end
