# Supplementary material for: VBA: A Probabilistic Treatment of Nonlinear Models for Neurobiological and Behavioural Data
Source: PLoS Comput Biol. 2014 Jan 23;10(1):e1003441. doi: 10.1371/journal.pcbi.1003441 (PMC3900378; doi:10.1371/journal.pcbi.1003441)
Supplement: Software S1 — VBA source code. Note that an interactive graphical summary of the toolbox can be found on the toolbox's internet wiki pages (http://code.google.com/p/mbb-vb-toolbox/). (ZIP) [file pcbi.1003441.s001.zip › VBA/stats&plots/spm_code/spm_gamrnd.m]

function r = spm_gamrnd(a,b,varargin)
% Random arrays from gamma distribution - a compiled routine
% FORMAT r = spm_gamrnd(a,b,m,n,...)
%
% a        - shape parameter
% b        - scale parameter
% m,n,...  - dimensions of the output array [optional]
%
% r        - array of random numbers chosen from the gamma distribution
%__________________________________________________________________________
%
% Reference
% 
% George Marsaglia and Wai Wan Tsang, "A Simple Method for Generating Gamma
% Variables": ACM Transactions on Mathematical Software, Vol. 26, No. 3,
% September 2000, Pages 363-372
% http://portal.acm.org/citation.cfm?id=358414
%__________________________________________________________________________
% Copyright (C) 2008 Wellcome Trust Centre for Neuroimaging

% Guillaume Flandin
% $Id: spm_gamrnd.m 3251 2009-07-06 17:29:44Z guillaume $

%-This is merely the help file for the compiled routine
error('spm_gamrnd.c not compiled - see Makefile');
