# Supplementary material for: VBA: A Probabilistic Treatment of Nonlinear Models for Neurobiological and Behavioural Data
Source: PLoS Comput Biol. 2014 Jan 23;10(1):e1003441. doi: 10.1371/journal.pcbi.1003441 (PMC3900378; doi:10.1371/journal.pcbi.1003441)
Supplement: Software S1 — VBA source code. Note that an interactive graphical summary of the toolbox can be found on the toolbox's internet wiki pages (http://code.google.com/p/mbb-vb-toolbox/). (ZIP) [file pcbi.1003441.s001.zip › VBA/stats&plots/spm_code/spm_hrf.m]

function [hrf,p] = spm_hrf(RT,P)
% Returns a hemodynamic response function
% FORMAT [hrf,p] = spm_hrf(RT,[p])
% RT   - scan repeat time
% p    - parameters of the response function (two gamma functions)
%
%                                                     defaults
%                                                    (seconds)
%   p(1) - delay of response (relative to onset)         6
%   p(2) - delay of undershoot (relative to onset)      16
%   p(3) - dispersion of response                        1
%   p(4) - dispersion of undershoot                      1
%   p(5) - ratio of response to undershoot               6
%   p(6) - onset (seconds)                               0
%   p(7) - length of kernel (seconds)                   32
%
% hrf  - hemodynamic response function
% p    - parameters of the response function
%__________________________________________________________________________
% Copyright (C) 2008 Wellcome Trust Centre for Neuroimaging

% Karl Friston
% $Id: spm_hrf.m 3716 2010-02-08 13:58:09Z karl $


% global parameter
%--------------------------------------------------------------------------
try
    fMRI_T = spm_get_defaults('stats.fmri.t');
catch
    fMRI_T = 16;
end

% default parameters
%--------------------------------------------------------------------------
p   = [6 16 1 1 6 0 32];
if nargin > 1
    p(1:length(P)) = P;
end

% modelled hemodynamic response function - {mixture of Gammas}
%--------------------------------------------------------------------------
dt  = RT/fMRI_T;
u   = [0:(p(7)/dt)] - p(6)/dt;
hrf = spm_Gpdf(u,p(1)/p(3),dt/p(3)) - spm_Gpdf(u,p(2)/p(4),dt/p(4))/p(5);
hrf = hrf([0:(p(7)/RT)]*fMRI_T + 1);
hrf = hrf'/sum(hrf);
