# Supplementary material for: VBA: A Probabilistic Treatment of Nonlinear Models for Neurobiological and Behavioural Data
Source: PLoS Comput Biol. 2014 Jan 23;10(1):e1003441. doi: 10.1371/journal.pcbi.1003441 (PMC3900378; doi:10.1371/journal.pcbi.1003441)
Supplement: Software S1 — VBA source code. Note that an interactive graphical summary of the toolbox can be found on the toolbox's internet wiki pages (http://code.google.com/p/mbb-vb-toolbox/). (ZIP) [file pcbi.1003441.s001.zip › VBA/stats&plots/spm_code/spm_logdet.m]

function H = spm_logdet(C)
% returns the log of the determinant of positive (semi-)definite matrix C
% FORMAT H = spm_logdet(C)
% H = log(det(C))
%
% spm_logdet is a computationally efficient operator that can deal with
% full or sparse matrices. For non-positive definite cases, the determinant
% is considered to be the product of the positive singular values.
%__________________________________________________________________________
% Copyright (C) 2008-2011 Wellcome Trust Centre for Neuroimaging

% Karl Friston and Ged Ridgway
% $Id: spm_logdet.m 4509 2011-10-04 16:44:54Z guillaume $

% Note that whether sparse or full, rank deficient cases are handled in the
% same way as in spm_logdet revision 4068, using svd on a full version of C

[i j s] = find(C);
if any(isnan(s)), H = nan; return; end
if any(i ~= j)
    if issparse(C)
        % non-diagonal sparse matrix
        %------------------------------------------------------------------
        [L nondef p] = chol(C, 'lower', 'vector');
        % Note permutation p is unused but requesting it can make L sparser
        if ~nondef
            % pos. def. with Cholesky decomp L, and det(C) = det(L)^2
            H = 2 * sum(log(full(diag(L))));
            return
        end
        s = svd(full(C));
    else
        % non-diagonal full matrix
        %------------------------------------------------------------------
        try
            R = chol(C);
            H = 2 * sum(log(diag(R)));
            return
        catch
            s = svd(C);
        end
    end
end

% if still here, singular values in s (diagonal values as a special case)
%--------------------------------------------------------------------------
TOL = 1e-16;                        % as in spm_logdet
% TOL = max(size(C)) * eps(max(s)); % as in MATLAB's rank function
H = sum(log(s(s > TOL & s < 1/TOL)));
