# Supplementary material for: VBA: A Probabilistic Treatment of Nonlinear Models for Neurobiological and Behavioural Data
Source: PLoS Comput Biol. 2014 Jan 23;10(1):e1003441. doi: 10.1371/journal.pcbi.1003441 (PMC3900378; doi:10.1371/journal.pcbi.1003441)
Supplement: Software S1 — VBA source code. Note that an interactive graphical summary of the toolbox can be found on the toolbox's internet wiki pages (http://code.google.com/p/mbb-vb-toolbox/). (ZIP) [file pcbi.1003441.s001.zip › VBA/stats&plots/spm_code/spm_unvec.m]

function [varargout] = spm_unvec(vX,varargin)
% unvectorises a vectorised array 
% FORMAT [X] = spm_unvec(vX,X);
% X  - numeric, cell or structure array
% vX - spm_vec(X)
%
% i.e. X      = spm_unvec(spm_vec(X),X)
%      [X{:}] = spm_unvec(spm_vec(X{:}),X{:}) 
%                                              - (i.e. can also deal)
%
% see spm_vec
%__________________________________________________________________________
% Copyright (C) 2008 Wellcome Trust Centre for Neuroimaging

% Karl Friston
% $Id: spm_unvec.m 3605 2009-12-01 13:29:43Z karl $

% deal to multiple outputs if necessary
%--------------------------------------------------------------------------
if nargout > 1
    varargout = spm_unvec(vX,varargin);
    return
end
if length(varargin) == 1
    X  = varargin{1};
else
    X  = varargin;
end

% vectorise first argument
%--------------------------------------------------------------------------
if ~isvector(vX)
    vX = spm_vec(vX);
end

% reshape numerical arrays
%--------------------------------------------------------------------------
if isnumeric(X) || islogical(X)
    if ndims(X) > 2
        X(:)  = full(vX);
    else
        X(:)  = vX;
    end
    varargout = {X};
    return
end

% fill in structure arrays
%--------------------------------------------------------------------------
if isstruct(X)
    f = fieldnames(X);
    for i = 1:length(f)
        c          = {X.(f{i})};
        n          = length(spm_vec(c));
        c          = spm_unvec(vX(1:n),c);
        [X.(f{i})] = deal(c{:});
        vX         = vX(n + 1:end);
    end
    varargout      = {X};
    return
end

% fill in cell arrays
%--------------------------------------------------------------------------
if iscell(X)
    for i = 1:numel(X)
        n     = length(spm_vec(X{i}));
        X{i}  = spm_unvec(vX(1:n),X{i});
        vX    = vX(n + 1:end);
    end
    varargout = {X};
    return
end

% else
%--------------------------------------------------------------------------
X         = [];
varargout = {X};
