# Supplementary material for: VBA: A Probabilistic Treatment of Nonlinear Models for Neurobiological and Behavioural Data
Source: PLoS Comput Biol. 2014 Jan 23;10(1):e1003441. doi: 10.1371/journal.pcbi.1003441 (PMC3900378; doi:10.1371/journal.pcbi.1003441)
Supplement: Software S1 — VBA source code. Note that an interactive graphical summary of the toolbox can be found on the toolbox's internet wiki pages (http://code.google.com/p/mbb-vb-toolbox/). (ZIP) [file pcbi.1003441.s001.zip › VBA/stats&plots/spm_code/spm_vec.m]

function [vX] = spm_vec(varargin)
% vectorises a numeric, cell or structure array
% FORMAT [vX] = spm_vec(X);
% X  - numeric, cell or stucture array[s]
% vX - vec(X)
%__________________________________________________________________________
%
% e.g.:
% spm_vec({eye(2) 3}) = [1 0 0 1 3]'
%__________________________________________________________________________
% Copyright (C) 2008 Wellcome Trust Centre for Neuroimaging

% Karl Friston
% $Id: spm_vec.m 3605 2009-12-01 13:29:43Z karl $

% initialise X and vX
%--------------------------------------------------------------------------
if nargin == 1
    X = varargin{1};
else
    X = varargin;
end
vX    = [];

% vectorise numerical arrays
%--------------------------------------------------------------------------
if isnumeric(X) || islogical(X)
    vX = X(:);
    return
end

% vectorise structure into cell arrays
%--------------------------------------------------------------------------
if isstruct(X)
    f = fieldnames(X);
    X = X(:);
    for i = 1:length(f)
        vX = cat(1,vX,spm_vec({X.(f{i})}));
    end
    return
end

% vectorise cells into numerical arrays
%--------------------------------------------------------------------------
if iscell(X)
    for i = 1:numel(X)
        vX = cat(1,vX,spm_vec(X{i}));
    end
    return
end
