# Supplementary material for: VBA: A Probabilistic Treatment of Nonlinear Models for Neurobiological and Behavioural Data
Source: PLoS Comput Biol. 2014 Jan 23;10(1):e1003441. doi: 10.1371/journal.pcbi.1003441 (PMC3900378; doi:10.1371/journal.pcbi.1003441)
Supplement: Software S1 — VBA source code. Note that an interactive graphical summary of the toolbox can be found on the toolbox's internet wiki pages (http://code.google.com/p/mbb-vb-toolbox/). (ZIP) [file pcbi.1003441.s001.zip › VBA/stats&plots/spm_getSNR.m]

function SNR = spm_getSNR(y,u,hrf)

% Computes fMRI SNR from controlled time windows
% function SNR = spm_getSNR(y,uu,hrf)
% IN:
%   - y: the nXt1 ROI time series
%   - u: the nuXt2 input (experimental control)
%   - hrf: the hrf (should be same sampling rate than y)
% OUT:
%   - SNR: the SNR (power ratio: signal vs noise)

ru = spm_resample(full(u),size(y,2)./size(u,2));
nu = size(u,1);
for i=1:nu
    tmp = conv(ru(i,:),hrf);
    tmp = tmp./std(tmp);
    X(:,i) = tmp(2:size(y,2)+1)';
end
iX = pinv(X'*X)*X';
ind = find(abs(mean(ru,1))>1e-1);
nreg = size(y,1);
for i=1:nreg
    beta = iX*y(i,:)';
    yc = X*beta;
    yp(:,i) = yc(ind);
    np(:,i) = y(i,ind)'-yc(ind);
end
SNR = sum(yp(:).^2)./sum(np(:).^2);
