# Supplementary material for: VBA: A Probabilistic Treatment of Nonlinear Models for Neurobiological and Behavioural Data
Source: PLoS Comput Biol. 2014 Jan 23;10(1):e1003441. doi: 10.1371/journal.pcbi.1003441 (PMC3900378; doi:10.1371/journal.pcbi.1003441)
Supplement: Software S1 — VBA source code. Note that an interactive graphical summary of the toolbox can be found on the toolbox's internet wiki pages (http://code.google.com/p/mbb-vb-toolbox/). (ZIP) [file pcbi.1003441.s001.zip › VBA/stats&plots/spm_uitab.m]

function [handles] = spm_uitab(hparent,labels,callbacks,...
    tag,active,height,tab_height)
% Create tabs in the SPM Graphics window
% FORMAT [handles] = spm_uitab(hfig,labels,callbacks,...
%    tag,active,height,tab_height)
% This function creates tabs in the SPM graphics window.
% These tabs may be associated with different sets of axes and uicontrol,
% through the use of callback functions linked to the tabs.
% IN:
%   - hparent: the handle of the parent of the tabs (can be the SPM graphics
%   windows, or the handle of the uipanel of a former spm_uitab...)
%   - labels: a cell array of string containing the labels of the tabs
%   - callbacks: a cell array of strings which will be evaluated using the
%   'eval' function when clicking on a tab
%   - tag: a string which is the tags associated with the tabs (useful for
%   finding them in a window...)
%   - active: the index of the active tab when creating the uitabs (default
%   = 1, ie the first tab is active)
%   - height: the relative height of the tab panels within its parent
%   spatial extent (default = 1)
%   - tab_height: the relative height of the tabs within its parent spatial
%   extent (default = 1)
% OUT:
%   - handles: a structure of handles for the differents tab objects.
%__________________________________________________________________________
% Copyright (C) 2008 Wellcome Trust Centre for Neuroimaging

% Jean Daunizeau
% $Id: spm_uitab.m 3062 2009-04-17 14:07:40Z jean $

Ntabs = length(labels);

if ~exist('callbacks','var') || isempty(callbacks)
    for i=1:Ntabs
        callbacks{i} = [];
    end
end
if  ~exist('tag','var') || isempty(tag)
    tag = '';
end
if  ~exist('active','var') || isempty(active)
    active = 1;
end
if  ~exist('height','var') || isempty(height)
    height = 1;
end
if  ~exist('tab_height','var') || isempty(tab_height)
    tab_height = 0.025;
end
if ~isequal(get(hparent,'type'),'figure')
    set(hparent,'units','normalized')
    POS = get(hparent,'position');
    pos1 = [POS(1)+0.02,POS(2)+0.01,POS(3)-0.04,POS(4)-(tab_height+0.035)];
    dx = 0.1*(POS(3)-0.04)./0.98;
    dx2 = [0.04,0.93]*(POS(3)-0.04)./0.98;
else
    pos1 = [0.01 0.005 0.98 1-(tab_height+0.01)];
    dx = 0.1;
    dx2 = [0.04,0.93];
end
pos1(4) = pos1(4).*height;

COLOR = 0.95*[1 1 1];

handles.hp = uipanel(...
    'parent',hparent,...
    'position',pos1,...
    'BorderType','beveledout',...
    'BackgroundColor',COLOR,...
    'tag',tag);
set(handles.hp,'units','normalized');

xl = pos1(1);
yu = pos1(2) +pos1(4);
ddx = 0.0025;
ddy = 0.005;
dy = tab_height;

if Ntabs > 9
    handles.hs(1) = uicontrol(...
        'parent',hparent,...'enable','off',...
        'style','pushbutton',...
        'units','normalized','position',[xl yu dx2(1) dy],...
        'SelectionHighlight','off',...
        'BackgroundColor',COLOR,...
        'callback',@doScroll,...
        'value',0,'min',0,'max',Ntabs-9,...
        'string','<',...
        'tag',tag,...
        'BusyAction','cancel',...
        'Interruptible','off');

    handles.hs(2) = uicontrol(...
        'parent',hparent,...
        'style','pushbutton',...
        'units','normalized','position',[xl+dx2(2) yu 0.05 dy],...
        'SelectionHighlight','off',...
        'BackgroundColor',COLOR,...
        'callback',@doScroll,...
        'value',1,'min',1,'max',Ntabs-9,...
        'string','>',...
        'tag',tag,...
        'BusyAction','cancel',...
        'Interruptible','off');
    set(handles.hs,'units','normalized')
    xl = xl + dx2(1);
end

for i =1:min([Ntabs,9])
    pos = [xl+dx*(i-1) yu dx dy];
    handles.htab(i) = uicontrol(...
        'parent',hparent,...
        'style','pushbutton',...
        'units','normalized','position',pos,...
        'SelectionHighlight','off',...
        'string',labels{i},...
        'BackgroundColor',COLOR,...
        'tag',tag);
    set(handles.htab(i),'units','normalized')
    pos = [xl+dx*(i-1)+ddx yu-ddy dx-2*ddx 2*ddy];
    handles.hh(i) = uicontrol(...
        'parent',hparent,...
        'style','text',...
        'units','normalized','position',pos,...
        'BackgroundColor',COLOR,...
        'tag',tag);
    set(handles.hh(i),'units','normalized')
end
try
    set(handles.hh(active),'visible','on')
catch
    active = 1;
    set(handles.hh(active),'visible','on')
end
others = setdiff(1:min([Ntabs,9]),active);
set(handles.htab(active),...
    'FontWeight','bold');
set(handles.hh(others),'visible','off');
set(handles.htab(others),...
    'ForegroundColor',0.25*[1 1 1]);
ud.handles = handles;
ud.Ntabs = Ntabs;
for i =1:min([Ntabs,9])
    ud.ind = i;
    ud.callback = callbacks{i};
    set(handles.htab(i),'callback',@doChoose,'userdata',ud,...
        'BusyAction','cancel',...
        'Interruptible','off');
    if i > 9
        set(handles.htab(i),'visible','off');
    end
end

if Ntabs > 9
    UD.in = [1:9];
    UD.Ntabs = Ntabs;
    UD.h = handles;
    UD.active = active;
    UD.who = -1;
    UD.callbacks = callbacks;
    UD.labels = labels;
    set(handles.hs(1),'userdata',UD,'enable','off');
    UD.who = 1;
    set(handles.hs(2),'userdata',UD);
end

%==========================================================================
% doChoose
%==========================================================================
function doChoose(o1,o2)
ud = get(o1,'userdata');
% Do nothing if called tab is current (active) tab
if ~strcmp(get(ud.handles.htab(ud.ind),'FontWeight'),'bold')
    try spm('pointer','watch'); end
    set(ud.handles.hh(ud.ind),'visible','on');
    set(ud.handles.htab(ud.ind),...
        'ForegroundColor',0*[1 1 1],...
        'FontWeight','bold');
    others = setdiff(1:length(ud.handles.hh),ud.ind);
    set(ud.handles.hh(others),'visible','off');
    set(ud.handles.htab(others),...
        'ForegroundColor',0.25*[1 1 1],...
        'FontWeight','normal');
    if ud.Ntabs >9
        UD = get(ud.handles.hs(1),'userdata');
        UD.active = UD.in(ud.ind);
        UD.who = -1;
        set(ud.handles.hs(1),'userdata',UD);
        UD.who = 1;
        set(ud.handles.hs(2),'userdata',UD);
    end
    drawnow
    if ~isempty(ud.callback)
        if isa(ud.callback, 'function_handle')
            feval(ud.callback);
        else
            eval(ud.callback);
        end
    end
    drawnow
    try spm('pointer','arrow'); end
end

%==========================================================================
% doScroll
%==========================================================================
function doScroll(o1,o2)
ud = get(o1,'userdata');
% active = ud.in(ud.active);
ud.in = ud.in + ud.who;
if min(ud.in) ==1
    set(ud.h.hs(1),'enable','off');
    set(ud.h.hs(2),'enable','on');
elseif max(ud.in) ==ud.Ntabs
    set(ud.h.hs(1),'enable','on');
    set(ud.h.hs(2),'enable','off');
else
    set(ud.h.hs,'enable','on');
end
UD.handles = ud.h;
UD.Ntabs = ud.Ntabs;
for i = 1:length(ud.in)
    UD.ind = i;
    UD.callback = ud.callbacks{ud.in(i)};
    set(ud.h.htab(i),'userdata',UD,...
        'string',ud.labels{ud.in(i)});
    if ismember(ud.active,ud.in)
        ind = find(ud.in==ud.active);
        set(ud.h.hh(ind),'visible','on');
        set(ud.h.htab(ind),...
            'ForegroundColor',0*[1 1 1],...
            'FontWeight','bold');
        others = setdiff(1:9,ind);
        set(ud.h.hh(others),'visible','off');
        set(ud.h.htab(others),...
            'ForegroundColor',0.25*[1 1 1],...
            'FontWeight','normal');
    else
        others = 1:9;
        set(ud.h.hh(others),'visible','off');
        set(ud.h.htab(others),...
            'ForegroundColor',0.25*[1 1 1],...
            'FontWeight','normal');
    end
end
ud.who = -1;
set(ud.h.hs(1),'userdata',ud)
ud.who = 1;
set(ud.h.hs(2),'userdata',ud)
