# Supplementary material for: VBA: A Probabilistic Treatment of Nonlinear Models for Neurobiological and Behavioural Data
Source: PLoS Comput Biol. 2014 Jan 23;10(1):e1003441. doi: 10.1371/journal.pcbi.1003441 (PMC3900378; doi:10.1371/journal.pcbi.1003441)
Supplement: Software S1 — VBA source code. Note that an interactive graphical summary of the toolbox can be found on the toolbox's internet wiki pages (http://code.google.com/p/mbb-vb-toolbox/). (ZIP) [file pcbi.1003441.s001.zip › VBA/subfunctions/BOLD_parameters.m]

function [E0,V0,tau0,kaf,kas,eps,alpha] = BOLD_parameters()
% prior values for the Balloon HRF model

E0 = 0.34;
V0 = 4;%0.02;
tau0 = 2;%0.98;
kaf = 0.41;
kas = 0.65;
eps = 1;
alpha = 0.32;
