# Supplementary material for: VBA: A Probabilistic Treatment of Nonlinear Models for Neurobiological and Behavioural Data
Source: PLoS Comput Biol. 2014 Jan 23;10(1):e1003441. doi: 10.1371/journal.pcbi.1003441 (PMC3900378; doi:10.1371/journal.pcbi.1003441)
Supplement: Software S1 — VBA source code. Note that an interactive graphical summary of the toolbox can be found on the toolbox's internet wiki pages (http://code.google.com/p/mbb-vb-toolbox/). (ZIP) [file pcbi.1003441.s001.zip › VBA/subfunctions/defaultHRFparams.m]

function [theta,phi] = defaultHRFparams

% this function outputs efault HRF params, as derived from inverting the
% Balloon model given the canonical SPM HRF.

theta = [
    0.1305
    0.0665
   -0.4951
   -0.1185
         0
    0.4904
    ];

phi = [
    -0.0093
   -0.2772
   ];
