# Supplementary material for: VBA: A Probabilistic Treatment of Nonlinear Models for Neurobiological and Behavioural Data
Source: PLoS Comput Biol. 2014 Jan 23;10(1):e1003441. doi: 10.1371/journal.pcbi.1003441 (PMC3900378; doi:10.1371/journal.pcbi.1003441)
Supplement: Software S1 — VBA source code. Note that an interactive graphical summary of the toolbox can be found on the toolbox's internet wiki pages (http://code.google.com/p/mbb-vb-toolbox/). (ZIP) [file pcbi.1003441.s001.zip › VBA/subfunctions/demo_logistic.m]

% this function exmeplifies the use of the logistic model

clear variables
close all

dim.p = 128;
dim.n = 0;
dim.n_t = 1;
dim.n_theta = 0;
dim.n_phi = 4;
inG.X = [ones(dim.p,1),randn(dim.p,dim.n_phi-1)];

% Choose basic settings for simulations
phi = ones(dim.n_phi,1);
g_fname = @g_logistic;
options.inG = inG;
options.binomial = 1;
options.dim = dim;
options.checkGrads = 0;
% Build simulated observations 
[y,x,x0,eta,e] = simulateNLSS(dim.n_t,[],g_fname,[],phi,[],[],[],options);
% display time series of hidden states and observations
figure,
plot(y','ro')
hold on;
plot((y-e)')


% Call inversion routine
[posterior,out] = VBA_NLStateSpaceModel(y,[],[],g_fname,dim,options);
% Display results
displayResults(posterior,out,y,[],[],[],phi,[],[])
