# Supplementary material for: VBA: A Probabilistic Treatment of Nonlinear Models for Neurobiological and Behavioural Data
Source: PLoS Comput Biol. 2014 Jan 23;10(1):e1003441. doi: 10.1371/journal.pcbi.1003441 (PMC3900378; doi:10.1371/journal.pcbi.1003441)
Supplement: Software S1 — VBA source code. Note that an interactive graphical summary of the toolbox can be found on the toolbox's internet wiki pages (http://code.google.com/p/mbb-vb-toolbox/). (ZIP) [file pcbi.1003441.s001.zip › VBA/subfunctions/demo_LV2D.m]

% Demo for Lotka-Volterra competitive system
% NB: this is a highly nonlinear system, which means that one may have to
% run the simulation many times before its returns non-NaN data...

clear variables
close all

% Choose basic settings for simulations
f_fname = @f_LV2D;
g_fname = @g_Id;
u       = [];
n_t = 2e2;
deltat = 1e-1;
alpha   = 5e2;
sigma   = 1e1;
theta   = 2e-1*[1;1;1;1];
phi     = [];


% Build options structure
priors.muX0 = [theta(1)./theta(2);theta(3)./theta(4)+1];
priors.SigmaX0 = 1e-4*eye(2);
priors.muTheta = zeros(length(theta),1);
priors.SigmaTheta = 1e0*eye(4);
priors.a_alpha = 1e0;
priors.b_alpha = 1e0;
priors.a_sigma = 1e0;
priors.b_sigma = 1e0;
options.priors = priors;
options.decim = 10;
inF.deltat = deltat;
options.inF     = inF;
options.backwardLag = 1;

% Build options and dim structures for model inversion
dim.n_theta = 4;
dim.n_phi   = 0;
dim.n       = 2;


% Build time series of hidden states and observations
[y,x,x0,eta,e] = simulateNLSS(n_t,f_fname,g_fname,theta,phi,u,alpha,sigma,options);
if isweird(y)
    disp('Warning: problem with simulated data: re-run the demo!')
    return
end


% display time series of hidden states and observations
displaySimulations(y,x,eta,e)


% invert model
[posterior,out] = VBA_NLStateSpaceModel(y,u,f_fname,g_fname,dim,options);


% Display results
displayResults(posterior,out,y,x,x0,theta,phi,alpha,sigma)

% check predictions
try
    options = out.options;
    [xs,ys,xhat,vx,yhat,vy] = comparePredictions(n_t,theta,phi,u,alpha,sigma,options,posterior,dim);
catch
    disp('------!!Unable to form predictions!!------')
end
