# Supplementary material for: VBA: A Probabilistic Treatment of Nonlinear Models for Neurobiological and Behavioural Data
Source: PLoS Comput Biol. 2014 Jan 23;10(1):e1003441. doi: 10.1371/journal.pcbi.1003441 (PMC3900378; doi:10.1371/journal.pcbi.1003441)
Supplement: Software S1 — VBA source code. Note that an interactive graphical summary of the toolbox can be found on the toolbox's internet wiki pages (http://code.google.com/p/mbb-vb-toolbox/). (ZIP) [file pcbi.1003441.s001.zip › VBA/subfunctions/demo_PSP.m]

% demo for postsynaptic potentials simulations

function demo_PSP

n_t = 1e3;
u = zeros(1,n_t);
u(2) = 1;

theta = [1;5e-3;150e-3];
% theta(1): amplitude of the alpha kernel
% theta(2): rising time
% tehta(3): decay time
phi = [];

f_fname = @f_PSP;
g_fname = @g_Id;

dim.n = 2;
dim.n_theta = 2;
dim.n_phi = 0;

options.inG.ind = 1;
options.inF.dt = 1e-3;

x0 = [0;0];

[y,x,x0,eta,e] = simulateNLSS(n_t,f_fname,g_fname,theta,phi,u,Inf,Inf,options,x0);

displaySimulations(y,x,eta,e)
