# Supplementary material for: VBA: A Probabilistic Treatment of Nonlinear Models for Neurobiological and Behavioural Data
Source: PLoS Comput Biol. 2014 Jan 23;10(1):e1003441. doi: 10.1371/journal.pcbi.1003441 (PMC3900378; doi:10.1371/journal.pcbi.1003441)
Supplement: Software S1 — VBA source code. Note that an interactive graphical summary of the toolbox can be found on the toolbox's internet wiki pages (http://code.google.com/p/mbb-vb-toolbox/). (ZIP) [file pcbi.1003441.s001.zip › VBA/subfunctions/demo_Qlearning.m]

% Q-learning demo
% In psychological terms, motivation can be defined as the set of processes
% that generate goals and thus determine behaviour. A goal is nothing else
% than a �state of affairs�, to which people attribute (subjective) value.
% Empirically speaking, one can access these values by many means,
% including subjective verbal report or decision making. These measures
% have been used to demonstrate how value change as people learn a new
% operant response. This is predicted by reinforcement learning theories,
% which essentially relate behavioural response frequency to reward. In
% this context, value is expected reward, and it changes in proportion to
% the agent's prediction error, i.e. the difference between actual and
% expected reward.
% This demo simulates a number of sequences of choices of a Q-learning
% agent, which is a simple example of reinforcement learning algiorithms.
% We then invert the model using VBA. Finally, we perform a Volterra
% decomposition of hidden states dynamics onto a set of appropriately
% chosen basis functions (here: the agent's chosen action, and the winning
% action). This diagnostic analysis allows one to identify the hidden
% states' impulse response to experimentally controlled inputs to the
% system.

close all
clear variables
clc


f_fname = @f_Qlearn2; % evolution function (Q-learning)
g_fname = @g_softmax; % observation function (softmax mapping)
h_fname = @h_randOutcome; % feedback function (reward schedule)

% allocate feedback struture for simulations
fb.inH.er = 1;
fb.inH.vr = 0;
fb.h_fname = h_fname;
fb.indy = 1;
fb.indfb = 2;
u0 = [randn(1,25)>-0.25]; % possible feedbacks
fb.inH.u0 = [u0,~u0,u0,~u0,u0,~u0]; % with reversals

% simulation parameters
theta = sigm(0.75,struct('INV',1)); % learning rate = 0.75
phi = log(2); % inverse temperature = 2
x0 = zeros(2,1);
n_t = size(fb.inH.u0,2)+1; % number of trials
options.binomial = 1;
options.skipf = zeros(1,n_t);
options.skipf(1) = 1; % apply identity mapping from x0 to x1.
[y,x,x0,eta,e,u] = simulateNLSS_fb(n_t,f_fname,g_fname,theta,phi,zeros(2,n_t),Inf,Inf,options,x0,fb);
hf = figure('color',[1 1 1]);
ha = axes('parent',hf,'nextplot','add');
plot(ha,y,'kx')
plot(ha,y-e,'r')
legend(ha,{'y: agent''s choices','p(y=1|theta,phi,m): behavioural tendency'})


dim = struct('n',2,'n_theta',1,'n_phi',1);
priors.muPhi = zeros(dim.n_phi,1);
priors.muTheta = zeros(dim.n_theta,1);
priors.muX0 = zeros(2,1);
priors.SigmaPhi = 1e1*eye(dim.n_phi);
priors.SigmaTheta = 1e1*eye(dim.n_theta);
priors.SigmaX0 = 1e1*eye(dim.n);
priors.a_alpha = Inf;
priors.b_alpha = 0;
options.priors = priors;
[posterior,out] = VBA_NLStateSpaceModel(y,u,f_fname,g_fname,dim,options);
displayResults(posterior,out,y,x,x0,theta,phi,Inf,Inf);


% perform Volterra decomposition
u1 = u(1,:); % own action
u3 = u(2,:); % feedback
u2 = zeros(size(u1)); % opponent's action
u2(u3>0) = u1(u3>0);
u2(u3<0) = 1-u1(u3<0);
uu = 2*[u1;u2]-1;
o = out;
o.u = uu;
[kernels] = VBA_VolterraKernels(posterior,o,16);
o.diagnostics.kernels = kernels;
VBA_ReDisplay(posterior,o,1)

getSubplots
