# Supplementary material for: VBA: A Probabilistic Treatment of Nonlinear Models for Neurobiological and Behavioural Data
Source: PLoS Comput Biol. 2014 Jan 23;10(1):e1003441. doi: 10.1371/journal.pcbi.1003441 (PMC3900378; doi:10.1371/journal.pcbi.1003441)
Supplement: Software S1 — VBA source code. Note that an interactive graphical summary of the toolbox can be found on the toolbox's internet wiki pages (http://code.google.com/p/mbb-vb-toolbox/). (ZIP) [file pcbi.1003441.s001.zip › VBA/subfunctions/dMatdvec.m]

function C = dMatdvec(A)

% Derivative of a matrix wrt to its non-zero elements

A = ~~A;
ind = find(A~=0);
n = numel(A);
ni = length(ind);
C = zeros(n,ni);
for i=1:length(ind)
    C(ind(i),i) = 1;
end
