# Supplementary material for: VBA: A Probabilistic Treatment of Nonlinear Models for Neurobiological and Behavioural Data
Source: PLoS Comput Biol. 2014 Jan 23;10(1):e1003441. doi: 10.1371/journal.pcbi.1003441 (PMC3900378; doi:10.1371/journal.pcbi.1003441)
Supplement: Software S1 — VBA source code. Note that an interactive graphical summary of the toolbox can be found on the toolbox's internet wiki pages (http://code.google.com/p/mbb-vb-toolbox/). (ZIP) [file pcbi.1003441.s001.zip › VBA/subfunctions/dsdv.m]

function [g] = dsdv(x,P)
try % parameters of the Gaussian observation filter
    P.sig;
catch
    P.sig = struct('r',0.54,'eta',0);
end
sx = 1./(1+exp(P.sig.r.*(P.sig.eta-x)));
g = P.sig.r.*sx.*(1-sx);
