# Supplementary material for: VBA: A Probabilistic Treatment of Nonlinear Models for Neurobiological and Behavioural Data
Source: PLoS Comput Biol. 2014 Jan 23;10(1):e1003441. doi: 10.1371/journal.pcbi.1003441 (PMC3900378; doi:10.1371/journal.pcbi.1003441)
Supplement: Software S1 — VBA source code. Note that an interactive graphical summary of the toolbox can be found on the toolbox's internet wiki pages (http://code.google.com/p/mbb-vb-toolbox/). (ZIP) [file pcbi.1003441.s001.zip › VBA/subfunctions/expBinom.m]

function [I,NextSigma,NextdeltaMu] = expBinom(x,mu,va,p)
% OTO: varational energy (and curvature) of associative strength
[sx] = checkGX_binomial(1./(1+exp(-x)));
lsx = log(sx);
if ~isinf(va)
    iva = va.^-1;
else
    iva = 0;
end
I = -0.5.*iva*(x-mu).^2 + (p-1).*x + lsx;
d2lsx = sx.^2 - sx;
NextSigma = (iva + -d2lsx).^-1;
NextdeltaMu = NextSigma*(iva*(mu-x(:))+p-sx(:));
