# Supplementary material for: VBA: A Probabilistic Treatment of Nonlinear Models for Neurobiological and Behavioural Data
Source: PLoS Comput Biol. 2014 Jan 23;10(1):e1003441. doi: 10.1371/journal.pcbi.1003441 (PMC3900378; doi:10.1371/journal.pcbi.1003441)
Supplement: Software S1 — VBA source code. Note that an interactive graphical summary of the toolbox can be found on the toolbox's internet wiki pages (http://code.google.com/p/mbb-vb-toolbox/). (ZIP) [file pcbi.1003441.s001.zip › VBA/subfunctions/extractKernels.m]

function [mw,vw] = extractKernels(posterior,out)
inG = out.options.inG;
mw = zeros(inG.dim.n_t,inG.dim.nu);
vw = zeros(inG.dim.n_t,inG.dim.nu);
for i=1:inG.dim.nu
    ind{i} = (i-1)*inG.dim.n_t+1:i*inG.dim.n_t;
    mw(:,i) = posterior.muPhi(ind{i});
    vw(:,i) = diag(posterior.SigmaPhi(ind{i},ind{i}));
end
