# Supplementary material for: VBA: A Probabilistic Treatment of Nonlinear Models for Neurobiological and Behavioural Data
Source: PLoS Comput Biol. 2014 Jan 23;10(1):e1003441. doi: 10.1371/journal.pcbi.1003441 (PMC3900378; doi:10.1371/journal.pcbi.1003441)
Supplement: Software S1 — VBA source code. Note that an interactive graphical summary of the toolbox can be found on the toolbox's internet wiki pages (http://code.google.com/p/mbb-vb-toolbox/). (ZIP) [file pcbi.1003441.s001.zip › VBA/subfunctions/f_ARn.m]

function [fx] = f_ARn(x,theta,u,in)

% AR(1) evolution function with exponential decay
n = size(x,1);
in.G0 = 1;
in.S0 = 0;
in.beta = 1;
in.INV = 0;
[alpha,dsda] = sigm(theta(1:n),in,[]);
xf = theta(n+1:2*n);
fx = x + -alpha(:).*(x-xf);
% 
% dfdx = eye(n) - diag(alpha);
% dfdp(1:n,1:n) = -diag((x-xf).*alpha);
% dfdp(n+1:2*n,1:n) = diag(alpha);
