# Supplementary material for: VBA: A Probabilistic Treatment of Nonlinear Models for Neurobiological and Behavioural Data
Source: PLoS Comput Biol. 2014 Jan 23;10(1):e1003441. doi: 10.1371/journal.pcbi.1003441 (PMC3900378; doi:10.1371/journal.pcbi.1003441)
Supplement: Software S1 — VBA source code. Note that an interactive graphical summary of the toolbox can be found on the toolbox's internet wiki pages (http://code.google.com/p/mbb-vb-toolbox/). (ZIP) [file pcbi.1003441.s001.zip › VBA/subfunctions/f_dbw.m]

function [fx] = f_dbw(x,theta,u,in)

% dummy double-well evolution function

dt = in.dt;

xdot = ((2*(4*x - 8))/exp(2*(x - 2)^2) + (x/4 + 1/2)/exp((x + 2)^2/8))/(2/exp(2*(x - 2)^2) + 1/exp((x + 2)^2/8));
fx = x - dt*xdot;
