# Supplementary material for: VBA: A Probabilistic Treatment of Nonlinear Models for Neurobiological and Behavioural Data
Source: PLoS Comput Biol. 2014 Jan 23;10(1):e1003441. doi: 10.1371/journal.pcbi.1003441 (PMC3900378; doi:10.1371/journal.pcbi.1003441)
Supplement: Software S1 — VBA source code. Note that an interactive graphical summary of the toolbox can be found on the toolbox's internet wiki pages (http://code.google.com/p/mbb-vb-toolbox/). (ZIP) [file pcbi.1003441.s001.zip › VBA/subfunctions/f_embedAR.m]

function [FX,dFdX,dFdP] = f_embedAR(X,P,ut,in)
% AR(1) embedding evolution function

n = size(X,1);
x = X(1:n/2);
z = X(n/2+1:n);
% call native evolution function
[fx,J,dfdP] = VBA_evalFun('f',x,P,ut,in.opt,in.dim,0);
% add AR(1) noise and form derivatives
FX = [fx+z;z];
dFdX = [ J          zeros(n/2)
         eye(n/2)   eye(n/2) ];
dFdP = [dfdP,zeros(size(P,1),n/2)];
