# Supplementary material for: VBA: A Probabilistic Treatment of Nonlinear Models for Neurobiological and Behavioural Data
Source: PLoS Comput Biol. 2014 Jan 23;10(1):e1003441. doi: 10.1371/journal.pcbi.1003441 (PMC3900378; doi:10.1371/journal.pcbi.1003441)
Supplement: Software S1 — VBA source code. Note that an interactive graphical summary of the toolbox can be found on the toolbox's internet wiki pages (http://code.google.com/p/mbb-vb-toolbox/). (ZIP) [file pcbi.1003441.s001.zip › VBA/subfunctions/f_fullDCM4fmri.m]

function [fx,J,dfdp,d2fdxdp] = f_fullDCM4fmri(Xt,Theta,ut,inF)
% DCM for fMRI evolution function (attn: embedding of HRF!)
% function [fx,dF_dX,dF_dTheta] = f_fullDCM4fmri(Xt,Theta,ut,inF)
% This function evaluates the evolution funciton of the neuronal level in
% DCM for fMRI. For the sake of HRF convolution purposes, it also
% internally calls g_fullDCM4fmri.m so that the hemodynamic states are
% updated properly.


%- Neuronal states evolution
[fx,J,dfdp] = f_dcm4fmri(Xt,Theta,ut,inF);
d2fdxdp = [];

%- HRF convolution
g_fullDCM4fmri(Xt,[],[],inF.inG);
% This call is used to update the hemodynamic states that are convolved
% outputs of the neuronal states (Xt), as well as the necessary gradient,
% i.e. Jacobian and derivative w.r.t. hemodynamic parameters.
