# Supplementary material for: VBA: A Probabilistic Treatment of Nonlinear Models for Neurobiological and Behavioural Data
Source: PLoS Comput Biol. 2014 Jan 23;10(1):e1003441. doi: 10.1371/journal.pcbi.1003441 (PMC3900378; doi:10.1371/journal.pcbi.1003441)
Supplement: Software S1 — VBA source code. Note that an interactive graphical summary of the toolbox can be found on the toolbox's internet wiki pages (http://code.google.com/p/mbb-vb-toolbox/). (ZIP) [file pcbi.1003441.s001.zip › VBA/subfunctions/f_lin1D.m]

function [fx,dF_dX,dF_dTheta] = f_lin1D(Xt,Theta,ut,inF)
% dummy 2D linear evolution function

deltat = inF.delta_t;

try
    a = inF.a.^-1;
catch
    a = 1;
end
try
    [uu,dudtheta] = feval(inF.u_fname,Theta(2:end),ut(2:end),inF);
catch
    uu = 0;
    if size(Theta,1) > 1
        dudtheta = zeros(size(Theta,1)-1,1);
    else
        dudtheta = [];
    end
end

A = -a.*exp(Theta(1));
fx = Xt + deltat.*(A*Xt + ut(1) + uu);
dF_dX = 1 + deltat.*A;
dF_dTheta = deltat.*([Xt*A;zeros(size(Theta,1)-1,1)] + [0;dudtheta]);
