# Supplementary material for: VBA: A Probabilistic Treatment of Nonlinear Models for Neurobiological and Behavioural Data
Source: PLoS Comput Biol. 2014 Jan 23;10(1):e1003441. doi: 10.1371/journal.pcbi.1003441 (PMC3900378; doi:10.1371/journal.pcbi.1003441)
Supplement: Software S1 — VBA source code. Note that an interactive graphical summary of the toolbox can be found on the toolbox's internet wiki pages (http://code.google.com/p/mbb-vb-toolbox/). (ZIP) [file pcbi.1003441.s001.zip › VBA/subfunctions/f_lin2D.m]

function [fx,dF_dX,dF_dTheta] = f_lin2D(Xt,Theta,ut,inF)
% dummy 2D linear evolution function

deltat = inF.deltat;

try
    a = inF.a;
catch
    a = 1;
end
try
    b = inF.b;
catch
    b = 1e-1;
end

a = a.*exp(Theta(1));

A = [   -b  -a
        1   -b];
    
fx = Xt + deltat.*(A*Xt + ut*[1;1]);
dF_dX = eye(size(Xt,1)) + deltat.*A';

dF_dTheta = deltat.*[-a.*Xt(2),0];
