# Supplementary material for: VBA: A Probabilistic Treatment of Nonlinear Models for Neurobiological and Behavioural Data
Source: PLoS Comput Biol. 2014 Jan 23;10(1):e1003441. doi: 10.1371/journal.pcbi.1003441 (PMC3900378; doi:10.1371/journal.pcbi.1003441)
Supplement: Software S1 — VBA source code. Note that an interactive graphical summary of the toolbox can be found on the toolbox's internet wiki pages (http://code.google.com/p/mbb-vb-toolbox/). (ZIP) [file pcbi.1003441.s001.zip › VBA/subfunctions/f_LV2D.m]

function [fx,dfdx] = f_LV2D(x,P,u,in)


a = P(1);
b = P(2);
c = P(3);
d = P(4);

dxdt = [a*x(1) - b*x(1)*x(2);-c*x(2) + d*x(1)*x(2)];

fx = x + in.deltat*dxdt;
dfdx = [    a-b.*x(2)   -b*x(1)
            d*x(2)      d*x(1)-c    ];
dfdx = eye(length(x)) + in.deltat*dfdx;
