# Supplementary material for: VBA: A Probabilistic Treatment of Nonlinear Models for Neurobiological and Behavioural Data
Source: PLoS Comput Biol. 2014 Jan 23;10(1):e1003441. doi: 10.1371/journal.pcbi.1003441 (PMC3900378; doi:10.1371/journal.pcbi.1003441)
Supplement: Software S1 — VBA source code. Note that an interactive graphical summary of the toolbox can be found on the toolbox's internet wiki pages (http://code.google.com/p/mbb-vb-toolbox/). (ZIP) [file pcbi.1003441.s001.zip › VBA/subfunctions/f_OpLearn.m]

function  fx = f_OpLearn( x,P,u,in )
% re-directs VB updates to the previously chosen action
% IN:
% - x : 1st and 2nd order moments of the action-dependent beliefs
% - P : observer's prior parameters
% - u_t : previous action and feedback
% - in : []

a = u(1);%+1; % action that was chosen on the previous trial
r = u(2); % feedback received on the previous trial

if a==1
    % update beliefs conditional on first action
    ixu = 1:5;
else
    % update beliefs conditional on second action
    ixu = 6:10;
end

fx = x;
fx(ixu) = f_VBvolatile0(x(ixu),P,r,in); % learning from outcome category (0 or 1), not from reward value
