# Supplementary material for: VBA: A Probabilistic Treatment of Nonlinear Models for Neurobiological and Behavioural Data
Source: PLoS Comput Biol. 2014 Jan 23;10(1):e1003441. doi: 10.1371/journal.pcbi.1003441 (PMC3900378; doi:10.1371/journal.pcbi.1003441)
Supplement: Software S1 — VBA source code. Note that an interactive graphical summary of the toolbox can be found on the toolbox's internet wiki pages (http://code.google.com/p/mbb-vb-toolbox/). (ZIP) [file pcbi.1003441.s001.zip › VBA/subfunctions/f_PSP.m]

function [fx,dfdx] = f_PSP(x,P,u,in)
% evolution function for postsynaptic potentials

H = P(1);
Krise = 1/P(2);
if length(P) == 2
    Kdecay = Krise;
else
    Kdecay = 1/P(3);
end

J = [  0                1
       -Krise*Kdecay    -2*Krise  ];

xdot = J*x + [0;1]*H*Krise*u;   
fx = x + in.dt*xdot;
dfdx = eye(2) + in.dt*J;
