# Supplementary material for: VBA: A Probabilistic Treatment of Nonlinear Models for Neurobiological and Behavioural Data
Source: PLoS Comput Biol. 2014 Jan 23;10(1):e1003441. doi: 10.1371/journal.pcbi.1003441 (PMC3900378; doi:10.1371/journal.pcbi.1003441)
Supplement: Software S1 — VBA source code. Note that an interactive graphical summary of the toolbox can be found on the toolbox's internet wiki pages (http://code.google.com/p/mbb-vb-toolbox/). (ZIP) [file pcbi.1003441.s001.zip › VBA/subfunctions/f_replicator.m]

function [fx] = f_replicator(x,P,u,in)

% 1-evaluate fitness
h = feval(in.f_fitness,x,P,u,in);

% 2-evolve population
mh = mean(h);
f = h-mh;
fx = x + in.dt.*f.*x;
