# Supplementary material for: VBA: A Probabilistic Treatment of Nonlinear Models for Neurobiological and Behavioural Data
Source: PLoS Comput Biol. 2014 Jan 23;10(1):e1003441. doi: 10.1371/journal.pcbi.1003441 (PMC3900378; doi:10.1371/journal.pcbi.1003441)
Supplement: Software S1 — VBA source code. Note that an interactive graphical summary of the toolbox can be found on the toolbox's internet wiki pages (http://code.google.com/p/mbb-vb-toolbox/). (ZIP) [file pcbi.1003441.s001.zip › VBA/subfunctions/f_Rossler.m]

function [fx] = f_Rossler(x,P,u,in)

% Rossler oscillator evolution function

a = P(1);
b = P(2);
c = P(3);

xdot = - x(2) - x(3);
ydot = x(1) + a.*x(2);
zdot = b + x(3).*(x(1)-c);

fx = x + in.deltat.*[xdot;ydot;zdot];
