# Supplementary material for: VBA: A Probabilistic Treatment of Nonlinear Models for Neurobiological and Behavioural Data
Source: PLoS Comput Biol. 2014 Jan 23;10(1):e1003441. doi: 10.1371/journal.pcbi.1003441 (PMC3900378; doi:10.1371/journal.pcbi.1003441)
Supplement: Software S1 — VBA source code. Note that an interactive graphical summary of the toolbox can be found on the toolbox's internet wiki pages (http://code.google.com/p/mbb-vb-toolbox/). (ZIP) [file pcbi.1003441.s001.zip › VBA/subfunctions/f_try.m]

function [fx,dfdp] = f_try(X,P)
% dummy sigmoidal evolution function
[SP,dsdp] = sigm(P,struct('G0',2,'S0',-1,'beta',1,'INV',0),[0;-1]);
Je = reshape(SP,3,3);
fx = Je*X;
In = eye(3);
dfdp = diag(dsdp)*kron(X,In);
